# Supplementary material for: Efficient Separation and Targeted Activation of Lignin by Ethanolamine Pyruvate Protic Ionic Liquid
Source: Polymers (Basel). 2026 Apr 30;18(9):1109. doi: 10.3390/polym18091109 (PMC13165695; doi:10.3390/polym18091109)
Supplement: Supplementary file 1 [file polymers-18-01109-s001.zip]

Archive with 1 entries (1 files):
- polymers-4234835-supplementary.pdf
